# Supplementary material for: Responses to depressive symptom items exhibit a common mathematical pattern across the European populations
Source: Sci Rep. 2019 Oct 17;9:14923. doi: 10.1038/s41598-019-51499-w (PMC6797800; doi:10.1038/s41598-019-51499-w)
Supplement: Supplementary file 1 — Dataset 1 [file 41598_2019_51499_MOESM1_ESM.xlsx]

## Sheet: Austria
N	963
male	441
mean age	43
stanrad deviation age	18
No	Item	0	1	2	3	Rate of "2" to "1"	Rate of "3" to "2"
1	Lost much sleep over worry	0.47352	0.377985	0.121495	0.026999	0.321429	0.222222
2	Unhappy and depressed	0.480789	0.384216	0.110073	0.0249221	0.286486	0.226415
3	Losing confidence in yourself	0.681205	0.237799	0.0726895	0.00830737	0.305677	0.114286
4	Could not overcome your difficulties	0.592939	0.304258	0.0934579	0.00934579	0.307167	0.1
5	Constantly under strain	0.527518	0.370717	0.0924195	0.00934579	0.2493	0.101124
6	Thinking of yourself as a worthless person	0.713396	0.21703	0.0612669	0.00830737	0.282297	0.135593
	Average	0.578228	0.315334	0.0919003	0.0145379	0.292059	0.14994
	S.D.					0.0254204	0.0590377

## Sheet: Belgium
N	1005
male	485
mean age	46
stanrad deviation age	19
No	Item	0	1	2	3	Rate of "2" to "1"	Rate of "3" to "2"
1	Lost much sleep over worry	0.506468	0.344279	0.116418	0.0328358	0.33815	0.282051
2	Unhappy and depressed	0.559204	0.326368	0.0935323	0.0208955	0.286585	0.223404
3	Losing confidence in yourself	0.634826	0.281592	0.0676617	0.0159204	0.240283	0.235294
4	Could not overcome your difficulties	0.60199	0.288557	0.0865672	0.0228856	0.3	0.264368
5	Constantly under strain	0.556219	0.301493	0.114428	0.0278607	0.379538	0.243478
6	Thinking of yourself as a worthless person	0.713433	0.242786	0.0328358	0.0109453	0.135246	0.333333
	Average	0.595357	0.297512	0.0852405	0.0218905	0.279967	0.263655
	S.D.					0.0851632	0.0400639

## Sheet: Denmark
N	995
male	498
mean age	47
stanrad deviation age	18
No	Item	0	1	2	3	Rate of "2" to "1"	Rate of "3" to "2"
1	Lost much sleep over worry	0.539698	0.356784	0.0743719	0.0291457	0.208451	0.391892
2	Unhappy and depressed	0.559799	0.319598	0.0954774	0.0251256	0.298742	0.263158
3	Losing confidence in yourself	0.728643	0.20402	0.0562814	0.0110553	0.275862	0.196429
4	Could not overcome your difficulties	0.624121	0.280402	0.081407	0.0140704	0.290323	0.17284
5	Constantly under strain	0.547739	0.328643	0.0974874	0.0261307	0.296636	0.268041
6	Thinking of yourself as a worthless person	0.79799	0.147739	0.0432161	0.0110553	0.292517	0.255814
	Average	0.632998	0.272864	0.0747069	0.0194305	0.277088	0.258029
	S.D.					0.034574	0.0762923

## Sheet: Finland
N	978
male	421
mean age	46
stanrad deviation age	20
No	Item	0	1	2	3	Rate of "2" to "1"	Rate of "3" to "2"
1	Lost much sleep over worry	0.404908	0.371166	0.173824	0.0501022	0.46832	0.288235
2	Unhappy and depressed	0.41411	0.392638	0.143149	0.0501022	0.364583	0.35
3	Losing confidence in yourself	0.556237	0.327198	0.0940695	0.0224949	0.2875	0.23913
4	Could not overcome your difficulties	0.523517	0.349693	0.0879346	0.0388548	0.251462	0.44186
5	Constantly under strain	0.420245	0.367076	0.165644	0.0470348	0.451253	0.283951
6	Thinking of yourself as a worthless person	0.646217	0.254601	0.0797546	0.0194274	0.313253	0.24359
	Average	0.494206	0.343729	0.124063	0.0380027	0.356062	0.307794
	S.D.					0.0885554	0.0768675

## Sheet: France
N	972
male	470
mean age	43
stanrad deviation age	18
No	Item	0	1	2	3	Rate of "2" to "1"	Rate of "3" to "2"
1	Lost much sleep over worry	0.454733	0.314815	0.173868	0.0565844	0.552288	0.325444
2	Unhappy and depressed	0.481481	0.319959	0.158436	0.0401235	0.495177	0.253247
3	Losing confidence in yourself	0.584362	0.277778	0.108025	0.0298354	0.388889	0.27619
4	Could not overcome your difficulties	0.515432	0.308642	0.149177	0.026749	0.483333	0.17931
5	Constantly under strain	0.472222	0.335391	0.154321	0.0380658	0.460123	0.246667
6	Thinking of yourself as a worthless person	0.718107	0.210905	0.0483539	0.0226337	0.229268	0.468085
	Average	0.537723	0.294582	0.13203	0.0356653	0.434846	0.291491
	S.D.					0.113839	0.0986192

## Sheet: German
N	1894
male	903
mean age	47
stanrad deviation age	18
No	Item	0	1	2	3	Rate of "2" to "1"	Rate of "3" to "2"
1	Lost much sleep over worry	0.498416	0.36906	0.11246	0.0200634	0.304721	0.178404
2	Unhappy and depressed	0.465153	0.406019	0.107181	0.0216473	0.263979	0.20197
3	Losing confidence in yourself	0.605069	0.30359	0.0770855	0.0142555	0.253913	0.184932
4	Could not overcome your difficulties	0.508976	0.361668	0.110876	0.0184794	0.306569	0.166667
5	Constantly under strain	0.443506	0.409715	0.126188	0.0205913	0.30799	0.16318
6	Thinking of yourself as a worthless person	0.598733	0.29831	0.0834213	0.0195354	0.279646	0.234177
	Average	0.519975	0.358061	0.102869	0.0190954	0.286136	0.188222
	S.D.					0.0237144	0.026457

## Sheet: Greece
N	984
male	494
mean age	46
stanrad deviation age	11
No	Item	0	1	2	3	Rate of "2" to "1"	Rate of "3" to "2"
1	Lost much sleep over worry	0.339431	0.375	0.20122	0.0843496	0.536585	0.419192
2	Unhappy and depressed	0.53252	0.297764	0.123984	0.0457317	0.416382	0.368852
3	Losing confidence in yourself	0.704268	0.214431	0.0589431	0.0223577	0.274882	0.37931
4	Could not overcome your difficulties	0.476626	0.349593	0.131098	0.0426829	0.375	0.325581
5	Constantly under strain	0.409553	0.361789	0.156504	0.0721545	0.432584	0.461039
6	Thinking of yourself as a worthless person	0.830285	0.143293	0.0203252	0.00609756	0.141844	0.3
	Average	0.54878	0.290312	0.115346	0.0455623	0.36288	0.375663
	S.D.					0.137581	0.0591212

## Sheet: Ireland
					N	972
					male	462
					mean age	41
					stanrad deviation age	18
No	Item	0	1	No	Item	0	1	2	3	Rate of "2" to "1"	Rate of "3" to "2"
1	lost much sleep over worry	0.477366	0.419753	1	Lost much sleep over worry	0.477366	0.419753	0.0874486	0.0154321	0.208333	0.176471
2	constantly under strain	0.534979	0.378601	2	Unhappy and depressed	0.534979	0.378601	0.0699588	0.0164609	0.184783	0.235294
3	could not overcome your difficulties	0.634774	0.290123	3	Losing confidence in yourself	0.634774	0.290123	0.0648148	0.0102881	0.223404	0.15873
4	unhappy and depressed	0.603909	0.309671	4	Could not overcome your difficulties	0.603909	0.309671	0.0740741	0.0123457	0.239203	0.166667
5	losing confidence in yourself	0.553498	0.342593	5	Constantly under strain	0.553498	0.342593	0.0915638	0.0123457	0.267267	0.134831
6	thinking of yourself as a worthless person	0.74177	0.212963	6	Thinking of yourself as a worthless person	0.74177	0.212963	0.0349794	0.0102881	0.164251	0.294118
	Average	0.591049	0.325617		Average	0.591049	0.325617	0.0704733	0.0128601	0.21454	0.194352
	S.D.				S.D.					0.0372021	0.0592069

## Sheet: Italy
N	940
male	448
mean age	46
stanrad deviation age	18
No	Item	0	1	2	3	Rate of "2" to "1"	Rate of "3" to "2"
1	Lost much sleep over worry	0.26383	0.401064	0.230851	0.104255	0.575597	0.451613
2	Unhappy and depressed	0.284043	0.420213	0.22234	0.0734043	0.529114	0.330144
3	Losing confidence in yourself	0.504255	0.330851	0.125532	0.0393617	0.379421	0.313559
4	Could not overcome your difficulties	0.351064	0.396809	0.196809	0.0553191	0.495979	0.281081
5	Constantly under strain	0.33617	0.359574	0.231915	0.0723404	0.64497	0.311927
6	Thinking of yourself as a worthless person	0.701064	0.192553	0.0755319	0.0308511	0.392265	0.408451
	Average	0.406738	0.350177	0.180496	0.0625887	0.502891	0.349462
	S.D.					0.103625	0.0658203

## Sheet: Luxemburg
N	587
male	289
mean age	45
stanrad deviation age	17
No	Item	0	1	2	3	Rate of "2" to "1"	Rate of "3" to "2"
1	Lost much sleep over worry	0.521295	0.287905	0.144804	0.0459966	0.502959	0.317647
2	Unhappy and depressed	0.53833	0.28109	0.13799	0.0425894	0.490909	0.308642
3	Losing confidence in yourself	0.713799	0.216354	0.0511073	0.0187394	0.23622	0.366667
4	Could not overcome your difficulties	0.596252	0.279387	0.0919932	0.032368	0.329268	0.351852
5	Constantly under strain	0.560477	0.30494	0.103918	0.0306644	0.340782	0.295082
6	Thinking of yourself as a worthless person	0.807496	0.143101	0.0306644	0.0187394	0.214286	0.611111
	Average	0.622942	0.252129	0.0934128	0.0315162	0.352404	0.375167
	S.D.					0.122553	0.118687

[truncated: 5 more sheets: Netherlands, Portugal, Spain, Sweden, UK]
